# Supplementary material for: Safety of Gonadal Tissue-Derived Mesenchymal Stem Cell Therapy in Geriatric Dogs with Chronic Disease
Source: Animals (Basel). 2024 Jul 22;14(14):2134. doi: 10.3390/ani14142134 (PMC11273526; doi:10.3390/ani14142134)
Supplement: Supplementary file 1 [file animals-14-02134-s001.zip]

Archive with 1 entries (1 files):
- animals-3031502-supplementary.pptx
